# Supplementary material for: Temporal Change in Iron Content of Vegetables and Legumes in Australia: A Scoping Review
Source: Foods. 2021 Dec 27;11(1):56. doi: 10.3390/foods11010056 (PMC8750575; doi:10.3390/foods11010056)
Supplement: Supplementary file 1 [file foods-11-00056-s001.zip]

Archive with 1 entries (1 files):
- foods-1477168-supplementary.pdf
